# Supplementary material for: Microwave Near-Field Dynamical Tomography of Thorax at Pulmonary and Cardiovascular Activity
Source: Diagnostics (Basel). 2023 Mar 9;13(6):1051. doi: 10.3390/diagnostics13061051 (PMC10047846; doi:10.3390/diagnostics13061051)
Supplement: Supplementary file 1 [file diagnostics-13-01051-s001.zip]

Archive with 2 entries (2 files):
- animation.pptx
- Ethics Committee.pdf
